# Supplementary material for: Development of an Aus-Derived Nested Association Mapping (Aus-NAM) Population in Rice
Source: Plants (Basel). 2021 Jun 21;10(6):1255. doi: 10.3390/plants10061255 (PMC8234321; doi:10.3390/plants10061255)
Supplement: Supplementary file 1 [file plants-10-01255-s001.zip]

Archive with 2 entries (2 files):
- plants-Supplementary_Figures-1242180.pdf
- plants-Supplementary_Tables-1242180.xlsx
