# Supplementary material for: Development of an Aus-Derived Nested Association Mapping (Aus-NAM) Population in Rice
Source: Plants (Basel). 2021 Jun 21;10(6):1255. doi: 10.3390/plants10061255 (PMC8234321; doi:10.3390/plants10061255)
Supplement: Supplementary file 1 [file plants-10-01255-s001.zip › plants-Supplementary_Tables-1242180.xlsx]

## Sheet: Supplementary Table S1
	Supplementary Table S1. Number of SNP markers and lines in aus nested association mapping (aus-NAM) population.
		No. of lines genotyped	No. of lines retained after taxa filter (hets)	No. of raw SNPs	No. of retained SNPs after parental filter and thinning	No. of retained SNPs after imputation
	WNAM02	110	108	19434	4399	4285
	WNAM29	164	164	13708	3428	3336
	WNAM31	122	120	12756	2980	2852
	WNAM35	138	129	13756	3444	3346
	WNAM39	132	128	11033	3408	3325
	WNAM72	123	106	13522	3616	3510
	WNAM73	136	132	10075	2985	2868
	aus NAM	925	887

## Sheet: Supplementary Table S2
	Supplementary Table S2. Joint linkage map statistics in aus nested association mapping population.
		No. of markers	Genetic length(cM)	Average spacing (cM)	Maximum spacing (cM)
	1	230	150.056	0.655268	11.4149
	2	157	127.164	0.815152	13.357
	3	219	132.039	0.605683	11.223
	4	136	97.6152	0.723075	16.0975
	5	179	100.035	0.561997	8.45715
	6	136	98.6694	0.730885	12.3395
	7	113	96.8737	0.864944	14.372
	8	113	92.1427	0.822703	9.66469
	9	112	71.2632	0.642011	7.76435
	10	166	67.2768	0.407738	8.07609
	11	115	90.8236	0.796698	9.98302
	12	110	75.978	0.697046	11.0363
	Overall	1786	1199.94	0.676402	16.0975

## Sheet: Supplementary Table S3
	Supplementary Table S3. R2 values obtained by probabilistic principal component analysis (PPCA).
		PC1	PC2	PC3	PC4	PC5	PC6
	R2	0.06666	0.04407	0.04083	0.03836	0.03702	0.03417
	Cumulative R2	0.06666	0.11073	0.15156	0.18992	0.22694	0.26111

## Sheet: Supplementary Table S4
	Supplementary Table S4. Days to heading QTL detected using single-family QTL analysis.
	Family1	chr2	position3	LOD4	a5	PVE6	SNP marker
	WNAM02	10	34.785	9.53582	-9.44984	0.349836	S10_16626134
		7	42.8699	3.04387	5.85714	0.128402	S07_13768989
	WNAM29	10	36.3429	9.57218	-6.03065	0.247532	S10_17367103
		7	54.8158	5.86741	4.71624	0.159976	S07_19401587
	WNAM31	10	35.7882	9.38154	-7.98214	0.310952	S10_16808215
	WNAM35	10	36.1799	4.99995	-6.21971	0.175924	S10_17171636
		6	67.3895	3.24512	-5.05783	0.118017	S06_23867930
		7	42.2764	5.02487	6.41818	0.176718	S07_9436160
	WNAM39	10	36.1799	7.2681	-12.1039	0.233286	S10_17200086
		6	45.8281	7.80521	12.5163	0.248191	S06_9324594
	WNAM72	10	34.785	10.2043	-9.5525	0.363551	S10_16626134
		5	77.8584	3.91607	6.34275	0.159204	S05_24089993
		6	12.909	3.41271	6.15385	0.140252	S06_3043159
	WNAM73	10	35.7882	11.8136	-8.76506	0.34409	S10_16808215
	1 aus nested association mapping (aus-NAM) population family.
	2 Chromosome number.
	3 Position along chromosome in cM.
	4 QTL logarithm of odds
	5 Additive effects of the marker calculated as ((average of aus genotype) – (average of T65 genotype)) / 2.
	Positive values indicate that aus parent alleles increased the trait value while negative values indicate that
	alleles from T65 parent increased the trait values.
	6 Percentage of phenotypic variance explained by QTL.

## Sheet: Supplementary Table S5
		Supplementary Table S5. Days to heading QTL and additive effects detected using joint linkage analysis.
		Chromosome	Position	LeftMarker	RightMarker	LOD1	PVE2	LOD_WNAM02	LOD_WNAM29	LOD_WNAM31	LOD_WNAM35	LOD_WNAM39	LOD_WNAM72	LOD_WNAM73	Add_WNAM023	Add_WNAM293	Add_WNAM313	Add_WNAM35	Add_WNAM393	Add_WNAM723	Add_WNAM733
		1	41.1442	S01_8932051	S01_9243217	9.7572	1.211	0.1376	3.7977	1.1509	0.7117	0.2994	2.5838	1.0761	0.7805	2.8863	1.7139	1.7171	1.5678	4.1272	2.12
		1	54.1442	S01_12059573	S01_12574351	7.7167	1.0503	0.0729	1.5959	0.5496	1.6761	0.0008	1.4534	2.3679	0.5342	1.9021	1.2417	2.6009	-0.013	2.9941	3.0517
		1	125.144	S01_38216481	S01_38471034	7.1025	1.1328	0.1481	1.9907	0.0142	2.6408	0.2322	0.4006	1.6759	0.7635	-2.1136	0.1874	-3.2583	-1.6951	-1.9771	-2.6093
		2	27.5598	S02_5835680	S02_6788077	10.1887	1.8257	1.4964	2.0302	0.1753	3.148	3.2218	0.0475	0.0696	-2.4153	-2.1571	-0.7113	-3.6263	-4.9821	-0.545	-0.542
		2	34.5598	S02_8446962	S02_8635149	13.3428	2.3805	1.6345	2.5384	0.2355	3.6781	4.7017	0.3029	0.2518	-2.5176	-2.455	-0.8013	-3.9054	-5.963	-1.3556	-1.0412
		2	36.5598	S02_8785972	S02_9401106	13.8142	2.5778	1.8139	1.5225	0.4228	4.4587	5.1746	0.2175	0.2043	-2.7568	-1.8888	-1.0466	-4.2657	-6.2149	-1.1594	-0.9142
		2	45.5598	S02_11641918	S02_12015489	12.3992	2.9817	0.0881	0.0826	0.0273	4.7724	7.032	0.171	0.2258	-0.5897	-0.4347	-0.2661	-4.2953	-6.9568	-1.0121	-0.9585
		2	49.5598	S02_16916875	S02_17920669	12.0597	4.1829	0.0708	0.0163	0.0975	3.1849	8.4042	0.2448	0.0412	-0.5285	0.1869	-0.5035	-3.5697	-8.7173	-1.2127	-0.4111
		3	4.6551	S03_1504686	S03_1680047	8.7418	1.0943	0.0122	2.7589	2.0774	2.1173	0.0303	1.5156	0.23	0.2136	2.4207	2.3215	2.8766	-0.4871	2.977	0.9755
		3	26.6551	S03_6481871	S03_6797449	29.8627	2.8854	5.713	11.4415	2.439	4.831	0.5727	3.4864	1.3791	4.4912	4.6548	2.6936	4.3026	2.1113	4.4875	2.9267
		3	30.6551	S03_7615673	S03_7920537	31.889	3.5486	3.5966	11.2027	2.8674	5.8282	0.8732	4.8714	2.6495	3.7196	4.5615	3.1041	4.6738	2.6197	5.2627	4.9991
		3	36.6551	S03_9368445	S03_9433259	21.5892	2.6374	3.4768	5.1003	1.7553	4.4098	0.1892	4.6446	2.0131	3.7271	3.2826	2.2266	4.1151	1.214	5.0784	4.1167
		3	53.6551	S03_14087144	S03_14687036	19.8588	5.0037	0.6671	1.0728	0.7768	0.0094	0.5607	7.7695	9.0024	1.8485	1.6215	1.4456	0.1995	2.2288	6.495	8.6154
		3	66.6551	S03_16837159	S03_17302066	27.7001	4.7357	0.8726	0.9432	0.6978	0.6499	0.0196	10.4216	14.0954	1.909	1.4569	1.3402	-1.6167	0.3966	7.3057	7.1171
		3	68.6551	S03_20983648	S03_21066372	28.7318	4.6971	1.1508	0.8966	1.096	0.3938	0.0587	10.0263	15.1097	2.1718	1.4109	1.6739	-1.2579	0.6887	7.1073	7.37
		6	12.6033	S06_2279056	S06_2984376	9.538	1.3929	0.504	1.6463	1.566	0.8617	1.5674	2.7345	0.6582	1.4422	2.0793	2.1456	2.0376	3.5679	4.0895	1.7257
		6	45.6033	S06_8837126	S06_9318022	7.8369	2.9532	0.213	0.0309	0.1203	0.2219	5.6053	0.076	1.5695	0.933	-0.2665	0.5608	-0.9766	6.7185	-0.6755	-2.5106
		7	42.1431	S07_8936752	S07_9350535	6.7424	1.6702	2.4544	0.8226	0.0428	1.5185	1.8967	0.0043	0.0032	3.1124	1.3394	0.338	2.453	-3.8396	-0.1411	0.0989
		10	35.3826	S10_16626134	S10_16772764	30.6901	3.825	4.4101	6.3481	2.9859	1.9346	6.1096	5.2103	3.6914	-4.1473	-3.6031	-2.7184	-2.7751	-6.589	-5.3084	-3.884
		1 Joint QTL logarithm of odds
		2 Percentage of phenotypic variance explained by QTL.
		3 Positive and negative additive effects values mean that aus and T65 alleles increased trait values respectively.
